# Supplementary material for: Least Significant Change (LSC) for Serum Concentrations of 25-Hydroxyvitamin D
Source: Nutrients. 2025 Jul 7;17(13):2246. doi: 10.3390/nu17132246 (PMC12251721; doi:10.3390/nu17132246)
Supplement: Supplementary file 1 [file nutrients-17-02246-s001.zip]

Archive with 1 entries (1 files):
- nutrients-3723626-supplementary.xlsx
