# Supplementary material for: Least Significant Change (LSC) for Serum Concentrations of 25-Hydroxyvitamin D
Source: Nutrients. 2025 Jul 7;17(13):2246. doi: 10.3390/nu17132246 (PMC12251721; doi:10.3390/nu17132246)
Supplement: Supplementary file 1 [file nutrients-17-02246-s001.zip › nutrients-3723626-supplementary.xlsx]

## Sheet: Arkusz1
Nr oryg.	sex k means woman	25OHD (ng/ml) 1	25OHD (ng/ml) 2	25OHD (ng/ml) 3	ind. CV	ind. CV%	age [months]
1	m	22	22.6	22.1	0.321455	1.44582	206
2	m	46.3	44.1	42.4	1.95534	4.41717	3
3	k	32.8	28.4	29.8	2.24796	7.41086	14
4	m	30.1	31.1	32.2	1.0504	3.37386	213
5	m	14.2	15.7	14.2	0.866025	5.89133	189
6	m	9.7	10.6	10.1	0.450925	4.44992	177
7	k	30.5	33.7	35	2.31589	7.00369	4
8	m	48.2	48.4	49.2	0.52915	1.08879	137
9	m	10.7	10.1	10.4	0.3	2.88462	163
10	m	31.6	32.9	31.8	0.7	2.18068	103
11	m	31.3	32.2	34.9	1.8735	5.71189	199
12	m	35	36.2	34.1	1.05357	3.00161	60
13	k	39.6	40.1	41	0.70946	1.76336	77
14	k	17.5	15.9	16.9	0.80829	4.82082	172
15	m	14.5	14.2	14.2	0.173205	1.21122	208
16	k	33.3	35.6	33.6	1.25033	3.65951	125
17	m	4.9	5.3	5.4	0.264575	5.08798	31
18	m	31.2	28.8	28.5	1.47986	5.01649	2
19	k	34.2	32.1	31.7	1.34288	4.11087	10
20	m	25.5	24.1	25.5	0.80829	3.22886	151
21	k	16.3	17.7	16.6	0.737111	4.37023	78
22	m	13	12.3	13.3	0.51316	3.98829	210
23	k	27.9	28.8	25.7	1.59478	5.80625	137
24	k	44.4	45.9	45.2	0.750555	1.66175	14
25	m	32	32.4	30.7	0.888819	2.80385	70
26	k	35.3	34.3	35.5	0.64291	1.83514	2
27	m	26.9	25.8	27	0.665833	2.50627	84
28	m	35.1	34.1	36.3	1.10151	3.13227	29
29	m	47.9	46.4	48.1	0.929157	1.95749	15
30	k	26.2	26.6	26.6	0.23094	0.87257	12
31	k	13.6	14.8	14.2	0.6	4.22535	130
32	m	29.5	28.3	27.5	1.00665	3.54037	136
33	k	24.7	24.6	24.9	0.152753	0.617598	64
34	m	34.4	34.4	33.8	0.34641	1.0129	1
35	m	4.2	4.4	4.1	0.152753	3.60833	118
36	m	27.3	26.1	25.2	1.05357	4.02124	68
37	k	18.5	17.8	18.4	0.378594	2.07638	137
38	k	9.1	9.6	9.4	0.251661	2.68677	104
39	m	14	12.2	12.8	0.916515	7.05012	192
40	k	27.7	28.3	28.4	0.378594	1.34571	170
41	m	33.1	32.6	33.6	0.5	1.51057	167
42	k	22.7	22.5	22.9	0.2	0.881057	54
43	k	8.2	8.1	8.5	0.208167	2.51814	113
44	m	16.5	14.8	17.6	1.41067	8.65444	61
45	m	18.5	19.2	20.8	1.17898	6.04606	112
46	m	35.5	32.5	33.8	1.50444	4.43351	194
47	k	44.3	42.3	41.7	1.36137	3.18325	1
48	k	33.7	33.5	35.2	0.929157	2.72214	57
49	m	23.1	20.9	20.2	1.51327	7.07138	239
50	m	32.8	32.4	30.1	1.45717	4.58709	130
51	k	24.9	26.9	26.8	1.12694	4.30131	184
52	m	26.4	22.9	21.2	2.65142	11.2826	48
53	k	20.5	20.6	18.3	1.3	6.56566	145
54	m	23	22.2	22.2	0.46188	2.05585	144
55	m	36.6	37.3	36.9	0.351188	0.950871	179
56	k	34.7	37.2	35.2	1.32288	3.70553	93
57	m	22.8	20.7	23.4	1.41775	6.3576	163
58	m	25.2	22.6	24.7	1.37961	5.70875	1
59	m	21.9	21	20.7	0.6245	2.94575	175
60	m	8.5	8.3	8.9	0.305505	3.56621	178
61	m	45.9	45.1	50.3	2.8	5.9448	8
62	k	16.2	15.3	14.9	0.665833	4.30495	203
63	m	52.9	54.5	53.4	0.818535	1.52712	28
64	m	53	47.2	46.3	3.63639	7.44653	177
65	m	22.2	21.3	22	0.472582	2.1645	97
66	k	21.8	24.5	25.1	1.75784	7.38588	187
67	k	30.8	29.6	28.6	1.10151	3.71297	128
68	k	20.4	16.9	19.5	1.81751	9.59951	259
69	k	31.1	30.9	31.7	0.416333	1.33298	397
70	m	20.7	20	20.3	0.351188	1.72716	223
71	m	25	24.1	22.4	1.32035	5.53995	118
72	k	23.1	22.4	20.5	1.34536	6.11528	35
73	m	24.1	23	24.9	0.953939	3.97475	191
74	k	32.3	35.5	34	1.60104	4.7182	194
75	k	49.1	47.9	43.9	2.72274	5.79718	7
76	k	17.7	17.8	18.9	0.665833	3.67187	153
77	m	26.4	26.2	25.2	0.64291	2.47909	580
78	m	29.7	28.1	31.5	1.70098	5.71438	75
79	k	23.3	22	20	1.66233	7.63703	204
80	m	16.3	16.2	16.8	0.321455	1.95612	171
81	m	12.8	14.4	14.6	0.986577	7.08069	172
82	m	18	17.4	17.3	0.378594	2.15518	79
83	k	41.2	38.9	36.7	2.25019	5.77958	172
84	k	74.2	68.8	60.3	7.00738	10.3404	3
85	m	32.8	29.3	29.7	1.91572	6.26054	198
86	k	33.9	28.4	27.6	3.42977	11.4453	651
87	k	25.9	24.2	26.8	1.32035	5.15092	184
88	m	20.8	18.8	18.2	1.36137	7.06594	73
89	m	17.4	15.9	15.3	1.08167	6.67695	17
90	k	18.5	18.9	18.9	0.23094	1.23059	189
91	k	16.4	15.7	15.6	0.43589	2.74145	108
92	k	25.7	24.7	24.4	0.680686	2.73002	126
93	k	19.9	20.5	20	0.321455	1.59663	169
94	m	32.8	35.5	34.1	1.35031	3.95598	94
95	k	16.6	17.7	18.2	0.818535	4.67734	51
96	m	40.2	37.9	40.4	1.38924	3.51707	22
97	k	30.6	26.6	25.4	2.72274	9.8889	121
98	m	30.4	29.9	31	0.550757	1.80972	159
99	m	16.7	17.3	17.1	0.305505	1.79357	213
100	k	27.3	28.2	26.8	0.70946	2.58612	493
101	m	19.8	20.5	20.9	0.556776	2.7293	193
102	m	33	31.1	29.8	1.60935	5.14169	205
103	k	29.2	30.1	28.6	0.754983	2.57674	111
104	m	38.8	35.7	37.3	1.55027	4.15993	108
105	k	37.5	37.9	38.8	0.665833	1.74912	3
106	m	36.7	37.8	36.5	0.7	1.89189	28
107	k	40.7	41.4	42.2	0.750555	1.81148	4
108	k	12.8	11.8	12.3	0.5	4.06504	75
109	m	33.9	25.8	27.6	4.25323	14.6159	25
110	k	32.2	33.3	33.1	0.585947	1.7828	167
111	m	33	30.5	31.7	1.25033	3.94013	130
112	k	45.4	43.9	44.2	0.793725	1.78365	27
113	k	28.9	31.8	32.3	1.83576	5.92179	21
114	k	38.2	39.8	43	2.44404	6.0596	208
115	m	40.2	36.1	37.1	2.13776	5.65544	109
116	k	37.3	34.8	34.5	1.53731	4.3264	5
117	k	32.6	30.7	32.3	1.02144	3.20535	815
118	m	34.7	32.4	34.7	1.32791	3.91328	10
119	k	20.2	19.1	20.8	0.862168	4.30367	215
120	m	39.3	38.8	38.4	0.450925	1.16118	13
121	m	11.4	9.3	9.8	1.09697	10.7898	185
122	k	40.5	36.8	38.9	1.85562	4.79076	172
123	m	32	32.3	33.1	0.568624	1.75141	101
124	m	85.6	79.6	77.2	4.32666	5.35478	3
125	k	21.5	20.7	21.4	0.43589	2.05608	150
126	m	26.6	27.9	24.6	1.66233	6.30466	147
127	m	22.5	20.6	21.3	0.960902	4.47625	100
128	m	23.3	23.8	23.2	0.321455	1.37179	160
129	k	37.7	34.9	34.9	1.61658	4.51139	213
130	k	26.9	29.6	29	1.41775	4.97454	135
131	m	28.8	28.8	28	0.46188	1.61874	123
132	m	21.9	21.6	22.5	0.458258	2.08299	148
133	k	29.7	28.9	29.3	0.4	1.36519	109
134	m	30.8	29.3	29.3	0.866025	2.90613	68
135	k	26.4	28	26.6	0.87178	3.22881	154
136	m	34.4	32.8	34.2	0.87178	2.57923	173
137	k	65	64.2	61	2.1166	3.33849	862
138	k	26.3	26.5	25.4	0.585947	2.24788	327
139	m	26.1	25.9	24.1	1.10151	4.34237	182
140	k	42	41.4	41.6	0.305505	0.733212	436
141	m	32.9	36.6	35.1	1.861	5.33749	214
142	k	21.4	24.4	23.5	1.53948	6.66442	214
143	m	31.8	29.9	31.7	1.06927	3.43448	215
144	k	48.9	46.2	46.3	1.53079	3.2478	41
145	m	10.3	10.7	9.1	0.832666	8.299	216
146	m	21.5	22.3	20.9	0.702377	3.25677	162
147	m	33.2	32.2	33.6	0.72111	2.18518	83
148	m	34.9	33.7	36.2	1.25033	3.5792	13
149	k	44.2	41.8	44.6	1.51438	3.47866	209
150	m	26.4	29.5	27	1.64418	5.94999	197
